# Supplementary material for: Temperature Tolerance of Self-Assembled Gels and Viscoelastic Solutions of Wormlike Micelles of Potassium Oleate Induced by Embedded Cellulose Nanocrystals
Source: Gels. 2026 May 24;12(6):459. doi: 10.3390/gels12060459 (PMC13297918; doi:10.3390/gels12060459)
Supplement: Supplementary file 1 [file gels-12-00459-s001.zip]

Archive with 1 entries (1 files):
- gels-4289704-supplementary.pdf
